# Supplementary material for: Awareness of lung cancer screening among smokers: a Lebanese experience
Source: Front Oncol. 2026 Apr 15;16:1806709. doi: 10.3389/fonc.2026.1806709 (PMC13124535; doi:10.3389/fonc.2026.1806709)
Supplement: Supplementary file 1 [file Table1.xlsx]

## Sheet: Sheet1
Age	Gender	Education	Income	Active smoker	If yes, how many packs of cigarettes do you smoke per day?	And for how many years?	Pack years	Former smoker	Are you aware that smoking significantly increases the risk of developing lung cancer?	Have you heard about this lung cancer screening test?	If yes, are you willing to take this test?	Have you ever had a low dose CT scan for lung cancer screening?	If not, why?
52	Male	Master's Degree	> 2500$	Yes	1	25	25		Yes	No		No	Lack of knowledge about this test
40	Male	Master's Degree	1500 - 2000$	No				Yes	Yes	No		No	Lack of knowledge about this test
41	Male	Bachelor's Degree	> 2500$	Yes	1	10	10		Yes	No		No	Lack of knowledge about this test
40	Female	Secondary School	500 - 1000$	Yes	1	13	13		Yes	No		No	Lack of knowledge about this test
56	Male	Master's Degree	> 2500$	No				Yes	Yes	No		No	no symptoms. no need
44	Male	Technical Baccaleureate	2000 - 2500$	No				Yes	Yes	No		No	Lack of knowledge about this test
42	Female	Master's Degree	1500 - 2000$	No				Yes	Yes	Yes	No	No	Fear that this test might harm your health due to radiation
42	Female	Bachelor's Degree	1500 - 2000$	Yes	1	20	20		Yes	No		No	Lack of knowledge about this test
45	Female	Master's Degree	500 - 1000$	No				Yes	Yes	Yes	No	No	Lack of knowledge about this test
45	Female	Secondary School	< 500$	No				Yes	Yes	Yes	No	No	High cost, fear that the result harm my health
45	Female	Technical Baccaleureate	500 - 1000$	Yes	1	20	20		Yes	No		Yes
48	Male	Technical Baccaleureate	500 - 1000$	No				Yes	Yes	No		No	Lack of knowledge about this test
43	Female	Master's Degree	500 - 1000$	No				Yes	Yes	No		No	Lack of knowledge about this test
48	Male	Master's Degree	> 2500$	No				Yes	Yes	No		No	Lack of knowledge about this test
50	Male	Master's Degree	> 2500$	No				Yes	Yes	No		No	Lack of knowledge about this test
40	Female	Bachelor's Degree	1000 - 1500$	No				Yes	Yes	Yes	Yes	No	Lack of knowledge about this test
43	Male	Master's Degree	> 2500$	Yes	2	20	40		Yes	Yes	Yes	Yes
50	Female	Bachelor's Degree	500 - 1000$	No				Yes	Yes	No		No	Fear of the results
40	Male	Bachelor's Degree	< 500$	No				Yes	Yes	No		No	Lack of knowledge about this test
45	Male	Bachelor's Degree	< 500$	Yes	1	20	20		Yes	No		No	Lack of knowledge about this test
54	Male	Technical Baccaleureate	500 - 1000$	Yes	1	30	30		Yes	No		No	High cost of this test
60	Male	Bachelor's Degree	2000 - 2500$	No				Yes	Yes	No		No	No need
67	Female	Master's Degree	< 500$	Yes	2	50	100		Yes	Yes	Yes	Yes
43	Female	Master's Degree	2000 - 2500$	No				Yes	Yes	No		No	Lack of knowledge about this test
46	Male	Bachelor's Degree	> 2500$	No				Yes	Yes	No		No	Lack of knowledge about this test
45	Male	Master's Degree	> 2500$	Yes	0.5	20	10		No	No		No	Lack of knowledge about this test
50	Female	Bachelor's Degree	2000 - 2500$	Yes	1	10	10		Yes	No		No	Lack of knowledge about this test
44	Female	Master's Degree	< 500$	Yes	1	10	10		Yes	Yes	Yes	No	No reason
52	Female	Master's Degree	< 500$	No				Yes	Yes	No		No	Lack of knowledge about this test
45	Female	Bachelor's Degree	2000 - 2500$	Yes	1	20	20		Yes	No		No	Lack of knowledge about this test
44	Male	Master's Degree	> 2500$	Yes	1	27	27		Yes	No		No	Not interested
51	Male	Bachelor's Degree	> 2500$	Yes	1	25	25		Yes	No		No	Lack of knowledge about this test
46	Female	Master's Degree	> 2500$	No				Yes	Yes	No		No	Lack of knowledge about this test
42	Male	Master's Degree	> 2500$	Yes	0.25	25	6.25		Yes	Yes	Yes	No	Lack of knowledge about this test
65	Male	Technical Baccaleureate	1500 - 2000$	Yes	1	40	40		Yes	Yes	Yes	No	Fear of the results
54	Male	Master's Degree	> 2500$	No				Yes	Yes	No		No	Lack of knowledge about this test
40	Male	Master's Degree	> 2500$	Yes	0.5	6	3		Yes	Yes	Yes	No	Nonchalance
54	Female	Bachelor's Degree	2000 - 2500$	Yes	0.25	20	5		Yes	No		No	Lack of knowledge about this test
56	Male	Doctorate	> 2500$	No				Yes	Yes	Yes	Yes	Yes
54	Female	Technical Baccaleureate	500 - 1000$	No				Yes	Yes	No		No	Fear of the results
58	Female	Bachelor's Degree	> 2500$	No				Yes	Yes	Yes	Yes	Yes
49	Female	Master's Degree	1000 - 1500$	No				Yes	Yes	No		No	High cost of this test
40	Female	Bachelor's Degree	500 - 1000$	No				Yes	Yes	No		No	Lack of knowledge about this test
54	Male	Secondary School	500 - 1000$	No				Yes	Yes	No		No	Lack of knowledge about this test
48	Male	Master's Degree	> 2500$	No				Yes	Yes	No		No	Lack of knowledge about this test
60	Male	Technical Baccaleureate	1500 - 2000$	Yes	2	12	24		Yes	No		Yes
69	Female	Secondary School	< 500$	Yes	1	40	40		Yes	Yes	Yes	No	Fear of the results
45	Male	Master's Degree	> 2500$	No				Yes	Yes	No		No	Lack of knowledge about this test
52	Male	Master's Degree	1500 - 2000$	No				Yes	Yes	No		No	Lack of knowledge about this test
65	Male	Bachelor's Degree	> 2500$	Yes	2	40	80		Yes	No		No	Lack of knowledge about this test
77	Male	Brevet	< 500$	No				Yes	Yes	Yes	No	No	Lack of knowledge about this test
40	Male	Master's Degree	1500 - 2000$	No				Yes	Yes	No		No	Fear that this test might harm your health due to radiation
40	Male	Bachelor's Degree	1000 - 1500$	Yes	1	20	20		Yes	No		No	Lack of knowledge about this test
69	Female	Secondary School	500 - 1000$	Yes	2	40	80		Yes	No		No	Lack of knowledge about this test
47	Male	Brevet	< 500$	Yes	1	25	25		Yes	No		No	Lack of knowledge about this test
51	Male	Secondary School	1500 - 2000$	No				Yes	Yes	No		No	Lack of knowledge about this test
55	Female	Technical Baccaleureate	< 500$	No				Yes	Yes	No		No	Lack of knowledge about this test
73	Female	Secondary School	500 - 1000$	Yes	2	40	80		Yes	Yes	No	No	High cost of this test
55	Male	Bachelor's Degree	1500 - 2000$	Yes	1	20	20		Yes	No		No	Lack of knowledge about this test
88	Male	Uneducated	< 500$	Yes	0.5	40	20		Yes	No		No	Lack of knowledge about this test
71	Female	Brevet	500 - 1000$	No				Yes	Yes	No		No	Lack of knowledge about this test
45	Female	Master's Degree	> 2500$	No				Yes	Yes	Yes	No	No	Never thought I was at risk because I stopped smoking long ago
41	Male	Secondary School	500 - 1000$	Yes	1	20	20		Yes	No		No	Lack of knowledge about this test
65	Male	Technical Baccaleureate	1000 - 1500$	Yes	1	30	30		Yes	No		No	Lack of knowledge about this test
66	Male	Technical Baccaleureate	2000 - 2500$	Yes	2	30	60		Yes	Yes	Yes	Yes
42	Male	Uneducated	< 500$	Yes	1	20	20		Yes	No		No	Lack of knowledge about this test
50	Female	Master's Degree	> 2500$	Yes	1	30	30		Yes	Yes	Yes	Yes
85	Male	Brevet	< 500$	Yes	1	50	50		Yes	No		No	Lack of knowledge about this test
60	Male	Secondary School	1000 - 1500$	Yes	1	40	40		Yes	Yes	No	No	Fear that this test might harm your health due to radiation
54	Male	Bachelor's Degree	2000 - 2500$	No				Yes	Yes	No		No	Lack of knowledge about this test
42	Male	Uneducated	< 500$	Yes	1	20	20		Yes	No		No	Lack of knowledge about this test
66	Female	Secondary School	1000 - 1500$	Yes	1	30	30		Yes	No		No	Lack of knowledge about this test
72	Male	Uneducated	< 500$	Yes	1	45	45		No	No		No	Lack of knowledge about this test
58	Male	Bachelor's Degree	2000 - 2500$	No				Yes	Yes	No		No	Did not feel at risk because I don't smoke anymore
81	Male	Brevet	500 - 1000$	Yes	1	50	50		Yes	No		Yes
56	Female	Secondary School	500 - 1000$	No				Yes	Yes	No		No	Lack of knowledge about this test
71	Male	Brevet	< 500$	Yes	1	40	40		Yes	No		No	Lack of knowledge about this test
55	Male	Master's Degree	> 2500$	Yes	1	30	30		Yes	Yes	Yes	Yes
44	Female	Technical Baccaleureate	1000 - 1500$	Yes	1	20	20		Yes	No		No	Lack of knowledge about this test
41	Female	Bachelor's Degree	2000 - 2500$	No				Yes	Yes	No		No	Lack of knowledge about this test
67	Female	Secondary School	1000 - 1500$	Yes	1	30	30		Yes	No		No	Lack of knowledge about this test
53	Female	Master's Degree	> 2500$	Yes	2	30	60		Yes	Yes	No	No	Fear of the results
71	Male	Uneducated	< 500$	Yes	1	50	50		Yes	No		No	Lack of knowledge about this test
62	Male	Uneducated	< 500$	Yes	1	30	30		Yes	No		No	High cost of this test
68	Male	Technical Baccaleureate	1000 - 1500$	Yes	1	40	40		Yes	No		No	Lack of knowledge about this test
43	Female	Bachelor's Degree	1500 - 2000$	No				Yes	Yes	No		No	Lack of knowledge about this test
89	Male	Uneducated	< 500$	Yes	1	60	60		No	No		No	Lack of knowledge about this test
65	Female	Secondary School	500 - 1000$	Yes	1	20	20		Yes	No		No	Lack of knowledge about this test
50	Female	Technical Baccaleureate	1500 - 2000$	No				Yes	Yes	No		No	Lack of knowledge about this test
71	Male	Secondary School	500 - 1000$	Yes	1	20	20		Yes	No		No	Lack of knowledge about this test
47	Male	Technical Baccaleureate	1000 - 1500$	Yes	1	30	30		Yes	No		No	High cost of this test
71	Male	Technical Baccaleureate	1000 - 1500$	No				Yes	Yes	No		No	Lack of knowledge about this test
61	Male	Secondary School	500 - 1000$	Yes	1	30	30		Yes	No		No	Lack of knowledge about this test
62	Male	Uneducated	< 500$	Yes	1	20	20		Yes	No		No	Lack of knowledge about this test
88	Female	Uneducated	< 500$	Yes	1	50	50		Yes	No		No	Lack of knowledge about this test
63	Female	Technical Baccaleureate	2000 - 2500$	No				Yes	Yes	Yes	No	No	Fear that this test might harm your health due to radiation
67	Female	Secondary School	500 - 1000$	Yes	1	30	30		Yes	No		No	Lack of knowledge about this test
54	Male	Bachelor's Degree	> 2500$	No				Yes	Yes	Yes	Yes	No	Never thought i was a t risk because I quit smoking
55	Male	Technical Baccaleureate	1500 - 2000$	Yes	1	20	20		Yes	No		No	Lack of knowledge about this test
50	Female	Technical Baccaleureate	1000 - 1500$	No				Yes	Yes	No		No	Lack of knowledge about this test
67	Female	Brevet	500 - 1000$	Yes	1	30	30		Yes	No		No	Lack of knowledge about this test
70	Female	Secondary School	1000 - 1500$	No				Yes	Yes	No		No	Lack of knowledge about this test
46	Female	Technical Baccaleureate	< 500$	Yes	1	20	20		Yes	No		No	High cost of this test
59	Male	Technical Baccaleureate	1500 - 2000$	No				Yes	Yes	No		No	Lack of knowledge about this test
55	Female	Secondary School	< 500$	Yes	1	20	20		Yes	No		No	Lack of knowledge about this test
71	Male	Bachelor's Degree	1000 - 1500$	Yes	1	50	50		Yes	No		No	Lack of knowledge about this test
44	Male	Bachelor's Degree	1500 - 2000$	Yes	1	20	20		Yes	No		No	Lack of knowledge about this test
47	Male	Technical Baccaleureate	1500 - 2000$	No				Yes	Yes	No		No	Lack of knowledge about this test
77	Female	Uneducated	< 500$	Yes	1	50	50		Yes	No		No	Lack of knowledge about this test
59	Female	Secondary School	< 500$	Yes	2	30	60		Yes	Yes	Yes	No	High cost of this test
47	Female	Secondary School	1500 - 2000$	No				Yes	Yes	No		No	Lack of knowledge about this test
48	Male	Brevet	500 - 1000$	No				Yes	Yes	No		No	Lack of knowledge about this test
89	Male	Brevet	< 500$	No				Yes	Yes	No		No	Lack of knowledge about this test
66	Male	Secondary School	500 - 1000$	Yes	1	30	30		Yes	No		No	Lack of knowledge about this test
51	Female	Secondary School	< 500$	Yes	1	30	30		Yes	No		No	Lack of knowledge about this test
54	Female	Master's Degree	> 2500$	Yes	1	20	20		Yes	Yes	Yes	No	Fear of the results
69	Male	Technical Baccaleureate	1500 - 2000$	No				Yes	Yes	No		No	Lack of knowledge about this test
80	Male	Secondary School	< 500$	No				Yes	Yes	No		No	Lack of knowledge about this test
58	Female	Technical Baccaleureate	1000 - 1500$	Yes	1	30	30		Yes	No		No	Lack of knowledge about this test
77	Female	Technical Baccaleureate	500 - 1000$	No				Yes	Yes	No		No	Lack of knowledge about this test
48	Female	Master's Degree	2000 - 2500$	Yes	1	20	20		Yes	No		No	Lack of knowledge about this test
61	Male	Bachelor's Degree	1500 - 2000$	No				Yes	Yes	No		No	Lack of knowledge about this test
70	Female	Technical Baccaleureate	1000 - 1500$	Yes	1	40	40		Yes	No		No	Lack of knowledge about this test
41	Male	Doctorate	> 2500$	Yes	0.5	25	12.5		Yes	Yes	Yes	Yes
71	Female	Technical Baccaleureate	1500 - 2000$	No				Yes	Yes	No		No	Lack of knowledge about this test
47	Female	Secondary School	< 500$	Yes	1	30	30		Yes	No		No	Lack of knowledge about this test
71	Female	Secondary School	500 - 1000$	No				Yes	Yes	No		No	Lack of knowledge about this test
91	Female	Uneducated	< 500$	No				Yes	No	No		No	Lack of knowledge about this test
69	Male	Master's Degree	2000 - 2500$	Yes	1	30	30		Yes	Yes	Yes	No	Lack of knowledge about this test
71	Male	Technical Baccaleureate	< 500$	No				Yes	Yes	No		No	Lack of knowledge about this test
57	Male	Secondary School	500 - 1000$	No				Yes	Yes	Yes	Yes	No	High cost of this test
64	Male	Technical Baccaleureate	1500 - 2000$	Yes	1	30	30		Yes	No		No	Lack of knowledge about this test
54	Male	Bachelor's Degree	> 2500$	Yes	1	40	40		Yes	Yes	Yes	No	I usually don't pay attention to my health
80	Female	Secondary School	< 500$	No				Yes	Yes	No		No	Lack of knowledge about this test
60	Female	Bachelor's Degree	2000 - 2500$	No				Yes	Yes	Yes	No	No	I don't smoke anymore so I don't need it
60	Female	Brevet	< 500$	Yes	2	30	60		Yes	No		No	High cost of this test
60	Male	Secondary School	500 - 1000$	No				Yes	Yes	No		No	Lack of knowledge about this test
60	Male	Bachelor's Degree	> 2500$	Yes	1	30	30		Yes	Yes	Yes	Yes
79	Male	Bachelor's Degree	2000 - 2500$	Yes	2	60	120		Yes	Yes	Yes	Yes
66	Male	Secondary School	500 - 1000$	Yes	1	15	15		Yes	No		No	Lack of knowledge about this test
89	Male	Brevet	< 500$	No				Yes	Yes	No		No	Lack of knowledge about this test
49	Male	Master's Degree	> 2500$	Yes	1	20	20		Yes	No		No	Lack of knowledge about this test
71	Male	Technical Baccaleureate	500 - 1000$	No				Yes	Yes	No		No	Lack of knowledge about this test
55	Male	Secondary School	500 - 1000$	No				Yes	Yes	No		No	Lack of knowledge about this test
45	Male	Bachelor's Degree	2000 - 2500$	Yes	1	20	20		Yes	No		No	Lack of knowledge about this test
63	Female	Master's Degree	> 2500$	No				Yes	Yes	Yes	Yes	Yes
56	Male	Uneducated	< 500$	Yes	1	20	20		Yes	No		No	Lack of knowledge about this test
52	Female	Master's Degree	1000 - 1500$	No				Yes	Yes	No		No	Fear that this test might harm your health due to radiation
80	Male	Brevet	500 - 1000$	Yes	1	40	40		Yes	No		No	Lack of knowledge about this test
45	Female	Technical Baccaleureate	1000 - 1500$	Yes	1	20	20		Yes	No		No	Lack of knowledge about this test
88	Male	Uneducated	< 500$	Yes	1	50	50		Yes	No		No	Lack of knowledge about this test
60	Female	Technical Baccaleureate	1000 - 1500$	Yes	1	25	25		Yes	No		No	Lack of knowledge about this test
41	Male	Secondary School	1000 - 1500$	Yes	1	20	20		Yes	No		No	Lack of knowledge about this test
75	Male	Bachelor's Degree	1500 - 2000$	Yes	2	50	100		Yes	Yes	Yes	Yes
57	Female	Secondary School	1000 - 1500$	No				Yes	Yes	No		No	Lack of knowledge about this test
60	Female	Secondary School	1500 - 2000$	Yes	1	30	30		Yes	No		No	Lack of knowledge about this test
79	Female	Brevet	500 - 1000$	No				Yes	Yes	No		No	Lack of knowledge about this test
50	Female	Technical Baccaleureate	1000 - 1500$	No				Yes	Yes	No		No	Lack of knowledge about this test
61	Male	Bachelor's Degree	2000 - 2500$	No				Yes	Yes	No		No	Lack of knowledge about this test
62	Male	Master's Degree	> 2500$	No				Yes	Yes	Yes	No	No	I stopped long ago so I thought I was no longer at risk
50	Female	Uneducated	< 500$	Yes	1	30	30		Yes	No		No	High cost of this test
46	Male	Master's Degree	> 2500$	Yes	2	20	40		Yes	Yes	Yes	Yes
59	Female	Technical Baccaleureate	2000 - 2500$	No				Yes	Yes	No		No	Lack of knowledge about this test
69	Male	Brevet	500 - 1000$	No				Yes	Yes	No		No	Lack of knowledge about this test
58	Female	Secondary School	500 - 1000$	No				Yes	Yes	No		No	Lack of knowledge about this test
51	Female	Bachelor's Degree	2000 - 2500$	No				Yes	Yes	No		No	Lack of knowledge about this test
47	Male	Bachelor's Degree	1000 - 1500$	Yes	1	20	20		Yes	No		No	Fear of the results
57	Female	Technical Baccaleureate	1000 - 1500$	Yes	1	30	30		Yes	No		No	Lack of knowledge about this test
69	Male	Technical Baccaleureate	500 - 1000$	Yes	1	40	40		Yes	No		No	Lack of knowledge about this test
71	Male	Bachelor's Degree	1000 - 1500$	No				Yes	Yes	No		No	Lack of knowledge about this test
49	Female	Bachelor's Degree	2000 - 2500$	Yes	1	20	20		Yes	No		No	Lack of knowledge about this test
88	Female	Uneducated	< 500$	Yes	2	50	100		Yes	Yes	Yes	No	Lack of knowledge about this test
68	Male	Secondary School	1000 - 1500$	No				Yes	Yes	No		Yes
71	Male	Technical Baccaleureate	500 - 1000$	No				Yes	Yes	No		No	Lack of knowledge about this test
61	Male	Bachelor's Degree	2000 - 2500$	Yes	1	50	50		Yes	Yes	Yes	Yes
51	Female	Technical Baccaleureate	1500 - 2000$	Yes	1	20	20		Yes	No		No	Lack of knowledge about this test
63	Female	Brevet	500 - 1000$	No				Yes	Yes	No		No	Lack of knowledge about this test
53	Male	Doctorate	> 2500$	Yes	1	35	35		Yes	Yes	Yes	Yes
86	Male	Secondary School	< 500$	No				Yes	Yes	No		No	Lack of knowledge about this test
47	Female	Master's Degree	> 2500$	No				Yes	Yes	Yes	Yes	No	My dr didn't ask for it
90	Male	Uneducated	< 500$	No				Yes	Yes	No		No	Lack of knowledge about this test
78	Male	Secondary School	1000 - 1500$	Yes	1	40	40		Yes	No		No	Lack of knowledge about this test
62	Female	Bachelor's Degree	2000 - 2500$	Yes	1	30	30		Yes	No		No	Lack of knowledge about this test
59	Female	Bachelor's Degree	2000 - 2500$	Yes	1	30	30		Yes	No		No	Lack of knowledge about this test
66	Female	Secondary School	1000 - 1500$	No				Yes	Yes	No		No	Lack of knowledge about this test
70	Male	Secondary School	500 - 1000$	No				Yes	Yes	Yes	Yes	No	Lack of knowledge about this test
59	Male	Brevet	< 500$	Yes	1	30	30		Yes	No		Yes
70	Female	Secondary School	1000 - 1500$	No				Yes	Yes	No		No	Lack of knowledge about this test
81	Female	Uneducated	< 500$	No				Yes	Yes	No		No	Lack of knowledge about this test
42	Male	Master's Degree	2000 - 2500$	Yes	2	24	48		Yes	Yes	Yes	Yes
50	Male	Doctorate	> 2500$	No				Yes	Yes	Yes	Yes	No	Felt not at high risk as smoked for less than two years in my 20s and stopped more than 25 years ago
60	Male	Technical Baccaleureate	500 - 1000$	No				Yes	Yes	No		No	Lack of knowledge about this test
71	Female	Secondary School	1500 - 2000$	No				Yes	Yes	No		No	Lack of knowledge about this test
54	Male	Secondary School	1500 - 2000$	Yes	1	30	30		Yes	No		No	Lack of knowledge about this test
59	Male	Bachelor's Degree	2000 - 2500$	No				Yes	Yes	No		No	Lack of knowledge about this test
64	Female	Technical Baccaleureate	1000 - 1500$	Yes	1	30	30		Yes	No		No	Lack of knowledge about this test
61	Female	Bachelor's Degree	2000 - 2500$	No				Yes	Yes	No		No	Lack of knowledge about this test
55	Female	Secondary School	500 - 1000$	Yes	1	30	30		Yes	No		No	Lack of knowledge about this test
83	Male	Brevet	< 500$	No				Yes	Yes	No		No	Lack of knowledge about this test
70	Male	Master's Degree	> 2500$	Yes	2	40	80		Yes	Yes	Yes	Yes
47	Female	Bachelor's Degree	1500 - 2000$	Yes	1	20	20		Yes	No		No	Lack of knowledge about this test
60	Male	Secondary School	1000 - 1500$	No				Yes	Yes	No		No	Lack of knowledge about this test
71	Female	Brevet	< 500$	Yes	2	50	100		Yes	Yes	Yes	No	High cost of this test
61	Female	Bachelor's Degree	2000 - 2500$	No				Yes	No	No		No	Lack of knowledge about this test
54	Female	Master's Degree	> 2500$	No				Yes	Yes	No		No	Lack of knowledge about this test
62	Female	Secondary School	500 - 1000$	Yes	1	30	30		Yes	No		No	Lack of knowledge about this test
80	Male	Secondary School	< 500$	No				Yes	No	No		No	Lack of knowledge about this test
45	Female	Master's Degree	> 2500$	No				Yes	Yes	No		No	i dont see there is a need
56	Male	Bachelor's Degree	2000 - 2500$	Yes	1	30	30		Yes	No		No	Lack of knowledge about this test
52	Male	Master's Degree	2000 - 2500$	No				Yes	Yes	No		No	Lack of knowledge about this test
71	Male	Technical Baccaleureate	1000 - 1500$	Yes	1	30	30		Yes	No		No	Lack of knowledge about this test
42	Male	Master's Degree	> 2500$	Yes	2	20	40		Yes	Yes	Yes	Yes
46	Female	Bachelor's Degree	1500 - 2000$	No				Yes	Yes	No		No	Lack of knowledge about this test
40	Male	Master's Degree	> 2500$	Yes	1	20	20		Yes	No		No	Lack of knowledge about this test
50	Female	Uneducated	1500 - 2000$	Yes	1	20	20		Yes	No		No	Lack of knowledge about this test
79	Male	Master's Degree	> 2500$	No				Yes	Yes	No		No	Lack of knowledge about this test
72	Female	Secondary School	< 500$	No				Yes	Yes	No		No	Because I have stopped smoking 30 years ago
44	Male	Bachelor's Degree	2000 - 2500$	Yes	1	20	20		Yes	No		No	Lack of knowledge about this test
62	Female	Master's Degree	500 - 1000$	Yes	2	40	80		Yes	No		No	Lack of knowledge about this test
58	Male	Doctorate	> 2500$	No				Yes	Yes	No		No	Lack of knowledge about this test
73	Female	Secondary School	1000 - 1500$	Yes	0.5	55	27.5		Yes	No		No	Lack of knowledge about this test
80	Male	Secondary School	1000 - 1500$	Yes	1	50	50		Yes	No		No	Lack of knowledge about this test
80	Female	Secondary School	< 500$	Yes				Yes	Yes	No		No	Lack of knowledge about this test
89	Female	Brevet	500 - 1000$	No				Yes	Yes	No		No	Lack of knowledge about this test
58	Female	Technical Baccaleureate	< 500$	No				Yes	Yes	No		No	Lack of knowledge about this test
54	Female	Secondary School	1500 - 2000$	Yes	2	30	60		Yes	Yes	Yes	Yes
51	Female	Technical Baccaleureate	< 500$	Yes	1	20	20		Yes	No		No	Lack of knowledge about this test
47	Male	Brevet	1000 - 1500$	Yes	1	20	20		Yes	Yes	Yes	No	Lack of knowledge about this test
59	Male	Master's Degree	1000 - 1500$	Yes	1	11	11		Yes	No		No	High cost of this test
44	Female	Master's Degree	500 - 1000$	Yes	1	24	24		Yes	No		No	Fear that this test might harm your health due to radiation
49	Female	Master's Degree	500 - 1000$	Yes	2	10	20		Yes	Yes	Yes	No	Fear that this test might harm your health due to radiation
50	Male	Secondary School	1000 - 1500$	Yes	1	15	15		Yes	No		No	Lack of knowledge about this test
87	Female	Brevet	1500 - 2000$	No				Yes	Yes	Yes	No	No	No need
75	Female	Brevet	< 500$	Yes	0.5	40	20		Yes	No		No	Lack of knowledge about this test
70	Female	Secondary School	500 - 1000$	Yes	1	30	30		Yes	No		No	Lack of knowledge about this test
85	Female	Uneducated	< 500$	No				Yes	Yes	No		No	Lack of knowledge about this test
54	Female	Bachelor's Degree	> 2500$	Yes	1	35	35		Yes	Yes	No	No	Fear that this test might harm your health due to radiation
59	Male	Master's Degree	1500 - 2000$	No				Yes	Yes	No		No	Lack of knowledge about this test
45	Male	Master's Degree	500 - 1000$	Yes	2	20	40		Yes	No		No	Lack of knowledge about this test
82	Male	Uneducated	1500 - 2000$	Yes	2	65	130		Yes	No		No	Lack of knowledge about this test
80	Male	Master's Degree	< 500$	No				Yes	Yes	No		No	Lack of knowledge about this test
61	Male	Secondary School	< 500$	No				Yes	Yes	No		No	Lack of knowledge about this test
